# Supplementary material for: PBRM1 presents a potential prognostic marker and therapeutic target in duodenal papillary carcinoma
Source: Clin Transl Med. 2022 Sep 30;12(10):e1062. doi: 10.1002/ctm2.1062 (PMC9523678; doi:10.1002/ctm2.1062)
Supplement: Supplementary file 6 — Supporting Information [file CTM2-12-e1062-s007.xlsx]

## Sheet: Sheet1
Case No.	Diagnosis	Gender	Age	Location	Tumor size	Differentiation type	Lymph node metastasis	Vascular invasion	Nerve invasion	Distance metastasis	TNM Grade	PBRM1 Mutation	PBRM1 IHC	Status	Survival time（Month）	Follow-up cut-off time
RB847TD1	Duodenal tumor	M	62	Duodenal papilla	2x1.5x1.2cm	Low	Yes	No	No	No	T4N1M0	None	Positive	Alive	54	2019 Dec
RB848TD1	Duodenal tumor	M	68	Duodenal papilla	2x1.5x1.5cm	Moderately	None	YES	YES	No	T4N0M0	None	mis	Death	12	2019 Dec
RB849TD1	Duodenal tumor	F	63	Duodenal papilla	3.5x3x2.5cm	Moderately	None	No	No	No	T4N0M0	None	Positive	Alive	54	2019 Dec
RB850TD1	Duodenal tumor	M	81	Duodenal papilla	2.8x2x1.2cm	Moderately	None	No	No	No	T4N0M0	None	Positive	Alive	54	2019 Dec
RB852TD1	Duodenal tumor	F	86	Duodenal papilla	2.5x1.8x0.8cm	High	None	No	No	No	T1N0M0	p.Thr1484PhefsTer7	Negative	Death	54	2019 Dec
RB853TD1	Duodenal tumor	M	77	Duodenal papilla	mis	High	None	No	No	No	T4N0M0	None	Negative	Alive	52	2019 Dec
RB860TD1	Duodenal tumor	M	68	Duodenal papilla	mis	Moderately	None	No	No	No	T2N0M0	p.Tyr893Cys and p.Arg1095Ter	Negative	Death	8	2019 Dec
RB930TD1	Duodenal tumor	M	66	Duodenal papilla	mis	Moderately	None	No	No	No	T2N0M0	None	mis	Alive	49	2019 Dec
RB854TD1	Duodenal tumor	M	66	Duodenal papilla	2.5x1.9cm	High	Yes	YES	YES	No	T4N1M0	None	mis	Death	28	2019 Dec
RB855TD1	Duodenal tumor	M	58	Duodenal papilla	3x2cm	Low	None	No	No	No	T1N0M0	None	mis	Alive	58	2019 Dec
RB856TD1	Duodenal tumor	F	68	Duodenal papilla	3.5x2.5cm	High	None	No	No	No	T1N0M0	p.Gly939Asp;p.Gly797Ter	Negative	Death	54	2019 Dec
RB857TD1	Duodenal tumor	M	71	Duodenal papilla	2.5x2x1.3cm	High	None	No	No	No	T1N0M0	None	mis	Alive	60	2019 Dec
RB858TD1	Duodenal tumor	M	43	Duodenal papilla	4.5x4cm	Low	Yes	No	No	No	T4N1M0	c.835dupA	Negative	Alive	60	2019 Dec
RB859TD1	Duodenal tumor	M	67	Duodenal papilla	1.5x1cm	Moderately	Yes	YES	No	No	T2N1M0	None	mis	Alive	52	2019 Dec
RB851TD1	Duodenal tumor	M	59	Duodenal papilla	mis	Moderately	Yes	No	No	No	T4N1M0	None	mis	Alive	56	2019 Dec
										Note: The "mis" means missing data
